# Supplementary material for: Optimization of aeration enhanced surfactant soil washing for remediation of diesel-contaminated soils using response surface methodology
Source: PeerJ. 2020 Feb 13;8:e8578. doi: 10.7717/peerj.8578 (PMC7024577; doi:10.7717/peerj.8578)
Supplement: Supplemental Information 1 [file peerj-08-8578-s001.xlsx]

## Sheet: optimization results
		factors and levels					Removal efficiency(%)
Std	Run	Time	pH	Air flow rate	Concentration	Agitation speed	Rep1	Rep2	Rep 3	Avg
30	1	90	8	6	300	450	70.7	71.9	72.2	71.6
31	2	90	8	6	300	450	72	72.5	73.2	72.5667
27	3	90	8	6	300	450	71	71.7	72.1	71.6
4	4	120	10	4	200	550	64	62.6	63.2	63.2667
11	5	60	10	4	400	550	69.1	69.5	68.4	69
8	6	120	10	8	200	350	60.3	59.1	59	59.4667
26	7	90	8	6	300	650	70.8	69.8	69.5	70.0333
32	8	90	8	6	300	450	70.6	71.5	70.9	71
20	9	90	12	6	300	450	73.2	71.8	73	72.6667
18	10	150	8	6	300	450	69.9	68.8	68.7	69.1333
21	11	90	8	2	300	450	57.2	58.5	57.3	57.6667
22	12	90	8	10	300	450	70.3	70.7	71.6	70.8667
17	13	30	8	6	300	450	57	56.7	57.2	56.9667
3	14	60	10	4	200	350	45.8	46.7	46.2	46.2333
29	15	90	8	6	300	450	71.6	70.9	71.4	71.3
14	16	120	6	8	400	350	61.4	61.5	61.8	61.5667
2	17	120	6	4	200	350	49.3	50.2	50	49.8333
23	18	90	8	6	100	450	50.6	50.4	50.2	50.4
13	19	60	6	8	400	550	65.3	65	64	64.7667
1	20	60	6	4	200	550	52.2	53.1	53.5	52.9333
9	21	60	6	4	400	350	50.3	50.2	50.4	50.3
6	22	120	6	8	200	550	67.1	66.3	67.4	66.9333
28	23	90	8	6	300	450	74.2	73.6	73.5	73.7667
12	24	120	10	4	400	350	64.7	65.6	65.5	65.2667
16	25	120	10	8	400	550	79.9	79.7	79	79.5333
24	26	90	8	6	500	450	67.9	67.1	67.3	67.4333
15	27	60	10	8	400	350	62.2	63.3	62.6	62.7
7	28	60	10	8	200	550	67.8	68.3	66.8	67.6333
25	29	90	8	6	300	250	53.1	53.8	53	53.3
10	30	120	6	4	400	550	64.2	64.4	63.8	64.1333
19	31	90	4	6	300	450	59.3	60.7	60.2	60.0667
5	32	60	6	8	200	350	45.1	45.1	43.8	44.6667

## Sheet: validation results 
		Factors and levels					Predicted removal efficiency (%)	Rep 1	Rep 2	Rep 3	Actual removal efficiency (%)	Error	Desirability
	Exp No.	Time (Min)	pH	Airflow rate (l/min)	Concentration (mg/l)	Agitation speed (rpm)
	1	90	10	7.2	370	535	79.5	78.1	78.6	78.2	78.3	1.2	1
	2	90	10	7.8	360	520	79.5	80.7	79.7	80.2	80.2	0.7	1
	3	78	10	7.9	340	540	79.7	77.2	78.6	76.6	77.4667	2.2	1

## Sheet: Desirability result sheet
Number	Time	pH	Air flow rate	Concentration	Agitation speed	Removal efficiency	desirability
1	90	10	7.2	370	535	79.537	1
2	70.8083	9.99999	7.97757	361.639	550	77.7852	0.819676
3	70.8335	10	7.99261	361.757	550	77.789	0.819668
4	70.8272	9.99999	7.96874	360.82	550	77.7879	0.819664
5	70.7956	10	7.95004	362.021	549.998	77.7828	0.819658
6	70.5852	9.99997	7.97479	362.568	549.998	77.7494	0.819644
7	70.4382	9.99999	7.94185	361.67	549.999	77.7258	0.819609
8	70.8413	9.99998	7.92431	361.263	549.999	77.7891	0.819607
9	71.0175	9.99948	7.9999	360.22	550	77.8169	0.819594
10	70.9191	9.99998	7.97206	359.123	549.999	77.8007	0.819568
11	71.0302	9.99999	7.97108	364.374	550	77.8176	0.819528
12	70.2021	10	7.99936	359.531	549.998	77.6866	0.819474
13	70.6495	10	7.87521	361.204	550	77.7552	0.819416
14	70.8387	9.99996	7.99994	365.381	549.996	77.7848	0.819402
15	71.1653	10	7.9287	358.159	550	77.8362	0.819372
16	71.2513	9.99999	7.87288	361.704	549.999	77.8497	0.819352
17	70.8631	9.99963	7.86377	360.931	549.983	77.7871	0.819324
18	70.9979	10	7.85736	362.885	550	77.8082	0.819305
19	70.3767	9.99999	7.88156	364.729	549.999	77.71	0.819279
20	70.1531	10	7.87999	359.196	549.999	77.6739	0.819201
21	70.4945	9.99999	7.99999	366.956	549.999	77.7255	0.819131
22	70.4949	10	7.98449	365.957	549.39	77.7232	0.819007
23	70.8197	9.98891	7.95934	363.564	549.997	77.774	0.818993
24	70.566	9.99999	7.94177	360.364	548.562	77.7309	0.818826
25	71.2932	9.99998	7.79806	361.687	549.999	77.8463	0.818821
26	70.584	9.99999	7.83201	368.424	549.931	77.7265	0.818442
27	72.5032	9.99999	7.88766	365.556	549.999	78.0372	0.818367
28	70.7293	9.97656	7.96778	357.914	549.999	77.744	0.818163
29	70.8884	9.99999	7.99973	369.78	549.137	77.7673	0.818069
30	71.0052	10	7.72196	360.462	549.993	77.7849	0.818019
31	68.5006	9.99998	7.99991	363.816	550	77.4052	0.817962
32	72.9643	10	7.99999	365.037	549.654	78.1071	0.817918
33	72.4003	9.99999	7.92136	367.884	549.101	78.0083	0.817775
34	70.5521	10	7.99997	371.915	549.838	77.708	0.817724
35	72.5388	9.99999	7.76294	363.066	549.999	78.0289	0.817635
36	70.949	9.96376	7.92789	360.832	549.992	77.7682	0.81761
37	70.7646	9.99994	7.95059	362.021	546.1	77.7363	0.817464
38	71.3431	10	7.99986	365.057	546.352	77.8268	0.817384
39	70.8594	9.99999	7.92435	361.779	545.813	77.7476	0.81727
40	71.0853	10	7.66963	360.299	549.999	77.7833	0.817268

## Sheet: particle size analysis
	BT-9300S Laser particle size analysis
	Particle size analysis report
	Range : 0.1um - 716um
	Sample name:soil2															Sample sources:dhu
	Medium name:Water															Test unit:dhu
	Material refractive index:1.57000+0.10000i							Optical mode:Mie								Testers:yy
	Refractive index of medium:1.333							Analysis mode:7.22 - 1								date of observation:2018-06-23								Testing time:13:38:00
	Remarks: (0:3.00)-0-(0:3)
	Median diameter (D50):16.66um							D[4,3}:26.84um								D[3,2]:4.836um								obscuration:5.73%
	Span:3.875							D[2,1]:0.971um								SSA:459.4m^2/kg								Residual:0.230%
	D3:0.715um						D6:1.225um						D10:2.002um						D16:3.208um						D25:5.191um
	D75:38.64um						D84:52.22um						D90:66.57um						D97:102.9um						D98:114.2um
	Diam um			Diff%		Cumm%		Diam um				Diff%		Cumm%		Diam um				Diff%		Cumm%		Diam um			Diff%		Cumm%
	0.000 - 0.100			0		0		0.812 - 0.903				0.55		4.19		7.640 - 8.502				1.62		33.16		71.88 - 79.99			1.95		93.5					particle size distribution of the soil(%)
	0.100 - 0.111			0		0		0.903 - 1.004				0.58		4.77		8.502 - 9.461				1.81		34.97		79.99 - 89.01			1.66		95.16				<2	2-50	50-150		150-250	250-600	600-841
	0.111 - 0.123			0		0		1.004 - 1.117				0.63		5.4		9.461 - 10.52				2.15		37.12		89.01 - 99.05			1.38		96.54				10.58	73.38	15.65		0.39	0		100
	0.123 - 0.136			0		0		1.117 - 1.243				0.69		6.09		10.52 - 11.70				2.54		39.66		99.05 - 110.2			1.11		97.65
	0.136 - 0.151			0		0		1.243 - 1.383				0.74		6.83		11.70 - 13.02				2.9		42.56		110.2 - 122.6			0.88		98.53
	0.151 - 0.168			0		0		1.383 - 1.539				0.81		7.64		13.02 - 14.48				3.13		45.69		122.6 - 136.4			0.65		99.18
	0.168 - 0.186			0		0		1.539 - 1.712				0.89		8.53		14.48 - 16.11				3.25		48.94		136.4 - 151.7			0.43		99.61
	0.186 - 0.206			0		0		1.712 - 1.905				0.97		9.5		16.11 - 17.92				3.23		52.17		151.7 - 168.8			0.23		99.84
	0.206 - 0.229			0.01		0.01		1.905 - 2.120				1.08		10.58		17.92 - 19.94				3.17		55.34		168.8 - 187.8			0.1		99.94
	0.229 - 0.254			0.02		0.03		2.120 - 2.359				1.19		11.77		19.94 - 22.19				3.09		58.43		187.8 - 208.9			0.05		99.99
	0.254 - 0.282			0.05		0.08		2.359 - 2.625				1.32		13.09		22.19 - 24.69				3.05		61.48		208.9 - 232.4			0.01		100
	0.282 - 0.313			0.11		0.19		2.625 - 2.921				1.48		14.57		24.69 - 27.47				3.09		64.57		232.4 - 258.6			0		100
	0.313 - 0.348			0.16		0.35		2.921 - 3.250				1.63		16.2		27.47 - 30.57				3.19		67.76		258.6 - 287.7			0		100
	0.348 - 0.387			0.22		0.57		3.250 - 3.616				1.8		18		30.57 - 34.02				3.27		71.03		287.7 - 320.1			0		100
	0.387 - 0.430			0.29		0.86		3.616 - 4.024				1.97		19.97		34.02 - 37.85				3.31		74.34		320.1 - 356.2			0		100
	0.430 - 0.478			0.35		1.21		4.024 - 4.478				2.07		22.04		37.85 - 42.12				3.32		77.66		356.2 - 396.4			0		100
	0.478 - 0.531			0.41		1.62		4.478 - 4.983				2.12		24.16		42.12 - 46.87				3.23		80.89		396.4 - 441.1			0		100
	0.531 - 0.590			0.45		2.07		4.983 - 5.545				2.07		26.23		46.87 - 52.16				3.07		83.96		441.1 - 490.8			0		100
	0.590 - 0.656			0.5		2.57		5.545 - 6.170				1.93		28.16		52.16 - 58.04				2.83		86.79		490.8 - 546.1			0		100
	0.656 - 0.730			0.53		3.1		6.170 - 6.866				1.76		29.92		58.04 - 64.59				2.52		89.31		546.1 - 607.7			0		100
	0.730 - 0.812			0.54		3.64		6.866 - 7.640				1.62		31.54		64.59 - 71.88				2.24		91.55		607.7 - 716.0			0		100
	Company:Bettersize Instruments Ltd. Http://www.bettersize.com E-mail:bettersize@sohu.com Tel:0415-6184440

## Sheet: mesh size 
	Mesh size	SWT	SW	TWWt	TWW
	20-40	60.3	70.5	67.9	80.3
	40-55	54.2	66.2	62.3	76.4
	55-100	40.7	53.8	55.8	70.8
	100-200	36.5	55.6	48.7	68.9
	<200	32.6	52.8	40.3	66.8
	Mesh size	TWWt	TWW	SWT	SW
	20-40	67.9	80.3	60.3	70.5
	40-55	62.3	76.4	54.2	66.2
	55-100	55.8	70.8	40.7	53.8
	100-200	48.7	68.9	36.5	55.6
	<200	40.3	66.8	32.6	52.8

## Sheet: organic matter 
	OM	SWT	SW	BWT	BW
	0	61	66.4	74.3	78.6
	1	56.7	60.1	70.3	73.5
	3	52.8	58.2	66.3	72.6
	5	50.4	52.8	64.7	68.7
	7	46.3	50.2	63.5	67.3
	OM	SWT	TWWt	SW	TWw
	0	44.3	59.8	58.6	72.2
	1	41.5	51.3	56	64.3
	3	38.2	48.6	53	63.7
	5	35.3	44.3	50.5	60.7
	7	28.2	42.5	46.3	58.8

## Sheet: XRD
5	737.5
5.02	650
5.04	687.5
5.06	737.5
5.08	800
5.1	637.5
5.12	850
5.14	725
5.16	712.5
5.18	925
5.2	687.5
5.22	600
5.24	825
5.26	650
5.28	600
5.3	600
5.32	637.5
5.34	612.5
5.36	587.5
5.38	575
5.4	675
5.42	687.5
5.44	700
5.46	575
5.48	650
5.5	575
5.52	612.5
5.54	750
5.56	687.5
5.58	675
5.6	562.5
5.62	712.5
5.64	712.5
5.66	700
5.68	650
5.7	625
5.72	737.5
5.74	550
5.76	637.5
5.78	737.5
5.8	712.5
5.82	575
5.84	675
5.86	575
5.88	612.5
5.9	612.5
5.92	837.5
5.94	800
5.96	762.5
5.98	750
6	662.5
6.02	887.5
6.04	850
6.06	675
6.08	800
6.1	587.5
6.12	750
6.14	837.5
6.16	700
6.18	1000
6.2	900
6.22	750
6.24	787.5
6.26	912.5
6.28	937.5
6.3	912.5
6.32	787.5
6.34	737.5
6.36	787.5
6.38	625
6.4	550
6.42	612.5
6.44	487.5
6.46	650
6.48	500
6.5	737.5
6.52	525
6.54	550
6.56	625
6.58	525
6.6	587.5
6.62	537.5
6.64	600
6.66	450
6.68	525
6.7	575
6.72	487.5
6.74	450
6.76	600
6.78	512.5
6.8	612.5
6.82	487.5
6.84	525
6.86	412.5
6.88	450
6.9	525
6.92	375
6.94	562.5
6.96	537.5
6.98	425
7	425
7.02	537.5
7.04	462.5
7.06	437.5
7.08	612.5
7.1	512.5
7.12	500
7.14	462.5
7.16	562.5
7.18	450
7.2	450
7.22	487.5
7.24	650
7.26	512.5
7.28	350
7.3	475
7.32	375
7.34	425
7.36	475
7.38	575
7.4	562.5
7.42	475
7.44	500
7.46	412.5
7.48	462.5
7.5	637.5
7.52	437.5
7.54	587.5
7.56	500
7.58	437.5
7.6	525
7.62	350
7.64	525
7.66	575
7.68	375
7.7	387.5
7.72	587.5
7.74	425
7.76	537.5
7.78	437.5
7.8	437.5
7.82	387.5
7.84	425
7.86	425
7.88	462.5
7.9	400
7.92	400
7.94	550
7.96	662.5
7.98	450
8	425
8.02	562.5
8.04	387.5
8.06	450
8.08	487.5
8.1	462.5
8.12	425
8.14	450
8.16	500
8.18	350
8.2	387.5
8.22	487.5
8.24	437.5
8.26	475
8.28	500
8.3	550
8.32	550
8.34	462.5
8.36	450
8.38	375
8.4	500
8.42	425
8.44	475
8.46	462.5
8.48	375
8.5	600
8.52	600
8.54	625
8.56	587.5
8.58	525
8.6	650
8.62	512.5
8.64	525
8.66	750
8.68	637.5
8.7	650
8.72	837.5
8.74	725
8.76	612.5
8.78	837.5
8.8	875
8.82	775
8.84	775
8.86	787.5
8.88	1187.5
8.9	1175
8.92	1212.5
8.94	1325
8.96	1087.5
8.98	1050
9	775
9.02	837.5
9.04	562.5
9.06	525
9.08	350
9.1	512.5
9.12	475
9.14	337.5
9.16	362.5
9.18	425
9.2	450
9.22	425
9.24	437.5
9.26	487.5
9.28	375
9.3	412.5
9.32	287.5
9.34	412.5
9.36	250
9.38	487.5
9.4	387.5
9.42	375
9.44	387.5
9.46	375
9.48	425
9.5	287.5
9.52	487.5
9.54	262.5
9.56	450
9.58	462.5
9.6	287.5
9.62	325
9.64	375
9.66	325
9.68	387.5
9.7	237.5
9.72	237.5
9.74	325
9.76	212.5
9.78	250
9.8	250
9.82	312.5
9.84	337.5
9.86	275
9.88	437.5
9.9	250
9.92	275
9.94	525
9.96	387.5
9.98	350
10	350
10.02	400
10.04	287.5
10.06	262.5
10.08	312.5
10.1	275
10.12	237.5
10.14	287.5
10.16	275
10.18	300
10.2	350
10.22	375
10.24	275
10.26	337.5
10.28	337.5
10.3	250
10.32	387.5
10.34	300
10.36	375
10.38	450
10.4	400
10.42	337.5
10.44	325
10.46	375
10.48	362.5
10.5	375
10.52	362.5
10.54	462.5
10.56	587.5
10.58	362.5
10.6	387.5
10.62	375
10.64	325
10.66	387.5
10.68	187.5
10.7	262.5
10.72	250
10.74	300
10.76	300
10.78	325
10.8	350
10.82	312.5
10.84	275
10.86	362.5
10.88	312.5
10.9	300
10.92	287.5
10.94	287.5
10.96	212.5
10.98	312.5
11	275
11.02	262.5
11.04	275
11.06	262.5
11.08	250
11.1	275
11.12	200
11.14	287.5
11.16	300
11.18	250
11.2	325
11.22	312.5
11.24	300
11.26	262.5
11.28	262.5
11.3	250
11.32	275
11.34	237.5
11.36	312.5
11.38	187.5
11.4	300
11.42	262.5
11.44	312.5
11.46	275
11.48	187.5
11.5	275
11.52	200
11.54	262.5
11.56	362.5
11.58	500
11.6	300
11.62	300
11.64	325
11.66	262.5
11.68	400
11.7	287.5
11.72	212.5
11.74	312.5
11.76	250
11.78	350
11.8	400
11.82	325
11.84	462.5
11.86	325
11.88	262.5
11.9	237.5
11.92	425
11.94	462.5
11.96	362.5
11.98	325
12	387.5
12.02	287.5
12.04	400
12.06	437.5
12.08	437.5
12.1	400
12.12	450
12.14	312.5
12.16	487.5
12.18	400
12.2	562.5
12.22	437.5
12.24	437.5
12.26	462.5
12.28	350
12.3	550
12.32	600
12.34	550
12.36	575
12.38	537.5
12.4	737.5
12.42	675
12.44	725
12.46	550
12.48	787.5
12.5	937.5
12.52	925
12.54	1125
12.56	1000
12.58	1187.5
12.6	1100
12.62	1012.5
12.64	937.5
12.66	687.5
12.68	525
12.7	387.5
12.72	375
12.74	387.5
12.76	175
12.78	212.5
12.8	362.5
12.82	337.5
12.84	300
12.86	375
12.88	287.5
12.9	250
12.92	300
12.94	337.5
12.96	262.5
12.98	275
13	337.5
13.02	287.5
13.04	425
13.06	375
13.08	312.5
13.1	325
13.12	275
13.14	287.5
13.16	212.5
13.18	362.5
13.2	312.5
13.22	337.5
13.24	375
13.26	312.5
13.28	312.5
13.3	325
13.32	362.5
13.34	400
13.36	362.5
13.38	225
13.4	425
13.42	375
13.44	412.5
13.46	475
13.48	300
13.5	312.5
13.52	337.5
13.54	375
13.56	387.5
13.58	262.5
13.6	375
13.62	337.5
13.64	337.5
13.66	387.5
13.68	325
13.7	362.5
13.72	475
13.74	412.5
13.76	362.5
13.78	287.5
13.8	287.5
13.82	387.5
13.84	525
13.86	250
13.88	400
13.9	300
13.92	387.5
13.94	325
13.96	387.5
13.98	337.5
14	325
14.02	400
14.04	300
14.06	350
14.08	412.5
14.1	237.5
14.12	212.5
14.14	237.5
14.16	212.5
14.18	275
14.2	212.5
14.22	250
14.24	162.5
14.26	150
14.28	175
14.3	212.5
14.32	275
14.34	175
14.36	250
14.38	162.5
14.4	212.5
14.42	337.5
14.44	212.5
14.46	187.5
14.48	175
14.5	287.5
14.52	187.5
14.54	162.5
14.56	125
14.58	275
14.6	187.5
14.62	175
14.64	200
14.66	212.5
14.68	187.5
14.7	162.5
14.72	237.5
14.74	237.5
14.76	187.5
14.78	212.5
14.8	200
14.82	175
14.84	175
14.86	162.5
14.88	150
14.9	150
14.92	87.5
14.94	200
14.96	250
14.98	250
15	200
15.02	250
15.04	112.5
15.06	275
15.08	250
15.1	200
15.12	200
15.14	125
15.16	212.5
15.18	137.5
15.2	212.5
15.22	200
15.24	225
15.26	137.5
15.28	175
15.3	137.5
15.32	137.5
15.34	175
15.36	175
15.38	200
15.4	237.5
15.42	200
15.44	175
15.46	237.5
15.48	125
15.5	162.5
15.52	150
15.54	187.5
15.56	187.5
15.58	162.5
15.6	137.5
15.62	137.5
15.64	225
15.66	137.5
15.68	250
15.7	237.5
15.72	275
15.74	187.5
15.76	212.5
15.78	162.5
15.8	125
15.82	150
15.84	200
15.86	225
15.88	175
15.9	162.5
15.92	200
15.94	150
15.96	237.5
15.98	150
16	175
16.02	175
16.04	75
16.06	175
16.08	175
16.1	162.5
16.12	150
16.14	200
16.16	162.5
16.18	262.5
16.2	150
16.22	287.5
16.24	125
16.26	250
16.28	150
16.3	137.5
16.32	125
16.34	225
16.36	112.5
16.38	87.5
16.4	112.5
16.42	200
16.44	162.5
16.46	250
16.48	237.5
16.5	262.5
16.52	162.5
16.54	225
16.56	187.5
16.58	200
16.6	150
16.62	112.5
16.64	112.5
16.66	112.5
16.68	87.5
16.7	175
16.72	75
16.74	112.5
16.76	75
16.78	75
16.8	137.5
16.82	150
16.84	162.5
16.86	162.5
16.88	162.5
16.9	225
16.92	137.5
16.94	175
16.96	175
16.98	175
17	187.5
17.02	150
17.04	175
17.06	175
17.08	212.5
17.1	200
17.12	112.5
17.14	150
17.16	237.5
17.18	150
17.2	162.5
17.22	175
17.24	187.5
17.26	287.5
17.28	212.5
17.3	162.5
17.32	187.5
17.34	187.5
17.36	250
17.38	250
17.4	225
17.42	350
17.44	212.5
17.46	275
17.48	300
17.5	312.5
17.52	300
17.54	387.5
17.56	212.5
17.58	162.5
17.6	425
17.62	337.5
17.64	412.5
17.66	400
17.68	387.5
17.7	550
17.72	575
17.74	675
17.76	575
17.78	487.5
17.8	637.5
17.82	800
17.84	775
17.86	762.5
17.88	762.5
17.9	725
17.92	462.5
17.94	525
17.96	437.5
17.98	500
18	337.5
18.02	312.5
18.04	325
18.06	337.5
18.08	275
18.1	175
18.12	337.5
18.14	287.5
18.16	325
18.18	200
18.2	225
18.22	237.5
18.24	212.5
18.26	187.5
18.28	275
18.3	225
18.32	312.5
18.34	275
18.36	175
18.38	225
18.4	287.5
18.42	150
18.44	350
18.46	287.5
18.48	325
18.5	425
18.52	387.5
18.54	450
18.56	312.5
18.58	300
18.6	337.5
18.62	312.5
18.64	312.5
18.66	375
18.68	362.5
18.7	300
18.72	425
18.74	412.5
18.76	250
18.78	300
18.8	387.5
18.82	362.5
18.84	450
18.86	387.5
18.88	400
18.9	525
18.92	400
18.94	375
18.96	375
18.98	412.5
19	312.5
19.02	312.5
19.04	200
19.06	250
19.08	262.5
19.1	200
19.12	262.5
19.14	237.5
19.16	250
19.18	300
19.2	300
19.22	387.5
19.24	287.5
19.26	225
19.28	300
19.3	337.5
19.32	325
19.34	287.5
19.36	237.5
19.38	450
19.4	350
19.42	262.5
19.44	287.5
19.46	450
19.48	362.5
19.5	375
19.52	337.5
19.54	362.5
19.56	500
19.58	412.5
19.6	362.5
19.62	462.5
19.64	587.5
19.66	587.5
19.68	487.5
19.7	500
19.72	737.5
19.74	800
19.76	612.5
19.78	575
19.8	575
19.82	600
19.84	887.5
19.86	812.5
19.88	837.5
19.9	687.5
19.92	725
19.94	700
19.96	787.5
19.98	687.5
20	650
20.02	650
20.04	500
20.06	387.5
20.08	362.5
20.1	600
20.12	487.5
20.14	600
20.16	525
20.18	387.5
20.2	400
20.22	487.5
20.24	450
20.26	462.5
20.28	400
20.3	525
20.32	325
20.34	425
20.36	487.5
20.38	650
20.4	512.5
20.42	412.5
20.44	475
20.46	475
20.48	462.5
20.5	562.5
20.52	487.5
20.54	650
20.56	512.5
20.58	437.5
20.6	687.5
20.62	712.5
20.64	825
20.66	687.5
20.68	837.5
20.7	825
20.72	1012.5
20.74	1037.5
20.76	1112.5
20.78	1475
20.8	1462.5
20.82	1612.5
20.84	1637.5
20.86	2075
20.88	2450
20.9	2975
20.92	3150
20.94	3350
20.96	3350
20.98	2712.5
21	1962.5
21.02	1675
21.04	1050
21.06	925
21.08	725
21.1	600
21.12	487.5
21.14	562.5
21.16	300
21.18	437.5
21.2	400
21.22	362.5
21.24	400
21.26	262.5
21.28	337.5
21.3	187.5
21.32	350
21.34	275
21.36	350
21.38	337.5
21.4	362.5
21.42	362.5
21.44	275
21.46	262.5
21.48	212.5
21.5	375
21.52	300
21.54	200
21.56	387.5
21.58	325
21.6	450
21.62	200
21.64	387.5
21.66	375
21.68	337.5
21.7	425
21.72	412.5
21.74	387.5
21.76	262.5
21.78	337.5
21.8	400
21.82	375
21.84	325
21.86	425
21.88	375
21.9	312.5
21.92	337.5
21.94	400
21.96	387.5
21.98	537.5
22	387.5
22.02	462.5
22.04	562.5
22.06	550
22.08	762.5
22.1	950
22.12	925
22.14	775
22.16	675
22.18	562.5
22.2	312.5
22.22	337.5
22.24	487.5
22.26	362.5
22.28	312.5
22.3	362.5
22.32	350
22.34	275
22.36	250
22.38	300
22.4	350
22.42	275
22.44	337.5
22.46	225
22.48	387.5
22.5	262.5
22.52	312.5
22.54	275
22.56	300
22.58	375
22.6	275
22.62	337.5
22.64	250
22.66	250
22.68	475
22.7	312.5
22.72	212.5
22.74	337.5
22.76	337.5
22.78	350
22.8	337.5
22.82	300
22.84	412.5
22.86	500
22.88	462.5
22.9	600
22.92	475
22.94	462.5
22.96	350
22.98	375
23	375
23.02	437.5
23.04	387.5
23.06	525
23.08	412.5
23.1	412.5
23.12	475
23.14	525
23.16	462.5
23.18	412.5
23.2	450
23.22	462.5
23.24	412.5
23.26	350
23.28	375
23.3	300
23.32	325
23.34	375
23.36	337.5
23.38	262.5
23.4	262.5
23.42	250
23.44	312.5
23.46	300
23.48	475
23.5	450
23.52	512.5
23.54	437.5
23.56	487.5
23.58	612.5
23.6	675
23.62	700
23.64	512.5
23.66	575
23.68	500
23.7	625
23.72	725
23.74	450
23.76	425
23.78	525
23.8	362.5
23.82	400
23.84	587.5
23.86	487.5
23.88	362.5
23.9	337.5
23.92	312.5
23.94	400
23.96	312.5
23.98	475
24	487.5
24.02	425
24.04	387.5
24.06	375
24.08	375
24.1	362.5
24.12	512.5
24.14	375
24.16	575
24.18	450
24.2	412.5
24.22	612.5
24.24	600
24.26	675
24.28	625
24.3	412.5
24.32	600
24.34	625
24.36	712.5
24.38	675
24.4	787.5
24.42	725
24.44	687.5
24.46	487.5
24.48	450
24.5	487.5
24.52	362.5
24.54	500
24.56	362.5
24.58	300
24.6	500
24.62	375
24.64	262.5
24.66	262.5
24.68	375
24.7	462.5
24.72	412.5
24.74	437.5
24.76	462.5
24.78	500
24.8	525
24.82	487.5
24.84	387.5
24.86	462.5
24.88	587.5
24.9	600
24.92	562.5
24.94	600
24.96	450
24.98	500
25	550
25.02	537.5
25.04	725
25.06	750
25.08	575
25.1	762.5
25.12	825
25.14	825
25.16	737.5
25.18	712.5
25.2	775
25.22	1062.5
25.24	1087.5
25.26	1100
25.28	1050
25.3	1000
25.32	887.5
25.34	862.5
25.36	750
25.38	787.5
25.4	762.5
25.42	612.5
25.44	675
25.46	662.5
25.48	650
25.5	675
25.52	837.5
25.54	575
25.56	687.5
25.58	750
25.6	625
25.62	825
25.64	662.5
25.66	650
25.68	487.5
25.7	712.5
25.72	562.5
25.74	462.5
25.76	437.5
25.78	475
25.8	387.5
25.82	500
25.84	337.5
25.86	337.5
25.88	337.5
25.9	512.5
25.92	287.5
25.94	387.5
25.96	475
25.98	450
26	362.5
26.02	325
26.04	325
26.06	462.5
26.08	287.5
26.1	487.5
26.12	487.5
26.14	462.5
26.16	500
26.18	750
26.2	537.5
26.22	650
26.24	612.5
26.26	575
26.28	587.5
26.3	612.5
26.32	662.5
26.34	862.5
26.36	912.5
26.38	1187.5
26.4	1512.5
26.42	1562.5
26.44	1475
26.46	2075
26.48	2362.5
26.5	2850
26.52	3262.5
26.54	3450
26.56	4350
26.58	5212.5
26.6	5937.5
26.62	6937.5
26.64	9075
26.66	11675
26.68	13337.5
26.7	14225
26.72	14800
26.74	14450
26.76	11362.5
26.78	9275
26.8	6512.5
26.82	5287.5
26.84	4187.5
26.86	2862.5
26.88	2412.5
26.9	2275
26.92	1962.5
26.94	1687.5
26.96	1662.5
26.98	1425
27	1325
27.02	1050
27.04	887.5
27.06	887.5
27.08	700
27.1	637.5
27.12	637.5
27.14	837.5
27.16	650
27.18	662.5
27.2	550
27.22	487.5
27.24	525
27.26	475
27.28	537.5
27.3	600
27.32	512.5
27.34	537.5
27.36	737.5
27.38	600
27.4	637.5
27.42	625
27.44	787.5
27.46	650
27.48	600
27.5	850
27.52	762.5
27.54	725
27.56	887.5
27.58	562.5
27.6	725
27.62	612.5
27.64	812.5
27.66	875
27.68	537.5
27.7	812.5
27.72	762.5
27.74	1100
27.76	1175
27.78	987.5
27.8	1275
27.82	1487.5
27.84	1575
27.86	1350
27.88	1537.5
27.9	1550
27.92	1487.5
27.94	1750
27.96	2000
27.98	1925
28	1850
28.02	2012.5
28.04	1800
28.06	1837.5
28.08	1300
28.1	1425
28.12	1262.5
28.14	900
28.16	500
28.18	700
28.2	712.5
28.22	500
28.24	587.5
28.26	525
28.28	600
28.3	587.5
28.32	425
28.34	537.5
28.36	487.5
28.38	450
28.4	675
28.42	500
28.44	600
28.46	475
28.48	312.5
28.5	362.5
28.52	362.5
28.54	425
28.56	237.5
28.58	275
28.6	450
28.62	362.5
28.64	425
28.66	287.5
28.68	362.5
28.7	425
28.72	275
28.74	325
28.76	300
28.78	300
28.8	337.5
28.82	337.5
28.84	337.5
28.86	262.5
28.88	237.5
28.9	300
28.92	287.5
28.94	250
28.96	237.5
28.98	287.5
29	262.5
29.02	312.5
29.04	237.5
29.06	300
29.08	212.5
29.1	375
29.12	312.5
29.14	237.5
29.16	287.5
29.18	262.5
29.2	325
29.22	237.5
29.24	337.5
29.26	325
29.28	300
29.3	225
29.32	337.5
29.34	250
29.36	187.5
29.38	287.5
29.4	425
29.42	362.5
29.44	225
29.46	412.5
29.48	387.5
29.5	287.5
29.52	337.5
29.54	412.5
29.56	487.5
29.58	462.5
29.6	437.5
29.62	362.5
29.64	387.5
29.66	325
29.68	350
29.7	225
29.72	375
29.74	337.5
29.76	450
29.78	387.5
29.8	387.5
29.82	500
29.84	575
29.86	625
29.88	550
29.9	537.5
29.92	675
29.94	525
29.96	575
29.98	812.5
30	562.5
30.02	475
30.04	537.5
30.06	587.5
30.08	600
30.1	337.5
30.12	600
30.14	525
30.16	600
30.18	575
30.2	387.5
30.22	437.5
30.24	387.5
30.26	437.5
30.28	412.5
30.3	250
30.32	387.5
30.34	387.5
30.36	462.5
30.38	325
30.4	400
30.42	425
30.44	337.5
30.46	425
30.48	325
30.5	512.5
30.52	562.5
30.54	587.5
30.56	387.5
30.58	450
30.6	562.5
30.62	450
30.64	487.5
30.66	375
30.68	337.5
30.7	225
30.72	425
30.74	350
30.76	325
30.78	350
30.8	400
30.82	437.5
30.84	325
30.86	362.5
30.88	387.5
30.9	512.5
30.92	412.5
30.94	562.5
30.96	512.5
30.98	612.5
31	600
31.02	787.5
31.04	675
31.06	1000
31.08	850
31.1	837.5
31.12	662.5
31.14	450
31.16	700
31.18	625
31.2	475
31.22	537.5
31.24	537.5
31.26	500
31.28	500
31.3	525
31.32	662.5
31.34	625
31.36	475
31.38	537.5
31.4	462.5
31.42	375
31.44	362.5
31.46	350
31.48	350
31.5	387.5
31.52	262.5
31.54	400
31.56	300
31.58	325
31.6	387.5
31.62	325
31.64	387.5
31.66	300
31.68	387.5
31.7	450
31.72	400
31.74	350
31.76	337.5
31.78	287.5
31.8	275
31.82	250
31.84	187.5
31.86	325
31.88	275
31.9	225
31.92	287.5
31.94	262.5
31.96	250
31.98	400
32	350
32.02	450
32.04	412.5
32.06	312.5
32.08	300
32.1	287.5
32.12	350
32.14	587.5
32.16	350
32.18	262.5
32.2	300
32.22	287.5
32.24	412.5
32.26	412.5
32.28	375
32.3	300
32.32	262.5
32.34	262.5
32.36	237.5
32.38	300
32.4	212.5
32.42	187.5
32.44	237.5
32.46	250
32.48	287.5
32.5	212.5
32.52	250
32.54	150
32.56	262.5
32.58	287.5
32.6	225
32.62	237.5
32.64	200
32.66	187.5
32.68	125
32.7	175
32.72	187.5
32.74	150
32.76	237.5
32.78	262.5
32.8	162.5
32.82	125
32.84	212.5
32.86	175
32.88	225
32.9	225
32.92	175
32.94	150
32.96	312.5
32.98	150
33	325
33.02	262.5
33.04	262.5
33.06	275
33.08	212.5
33.1	225
33.12	300
33.14	325
33.16	225
33.18	162.5
33.2	375
33.22	162.5
33.24	175
33.26	200
33.28	162.5
33.3	212.5
33.32	275
33.34	175
33.36	162.5
33.38	200
33.4	212.5
33.42	200
33.44	225
33.46	237.5
33.48	237.5
33.5	337.5
33.52	150
33.54	237.5
33.56	262.5
33.58	187.5
33.6	225
33.62	275
33.64	225
33.66	275
33.68	287.5
33.7	212.5
33.72	150
33.74	325
33.76	200
33.78	175
33.8	162.5
33.82	250
33.84	237.5
33.86	325
33.88	200
33.9	175
33.92	262.5
33.94	237.5
33.96	200
33.98	325
34	312.5
34.02	125
34.04	175
34.06	362.5
34.08	412.5
34.1	212.5
34.12	300
34.14	250
34.16	375
34.18	387.5
34.2	337.5
34.22	262.5
34.24	287.5
34.26	250
34.28	287.5
34.3	262.5
34.32	350
34.34	312.5
34.36	350
34.38	412.5
34.4	275
34.42	525
34.44	362.5
34.46	337.5
34.48	412.5
34.5	475
34.52	637.5
34.54	487.5
34.56	462.5
34.58	550
34.6	475
34.62	575
34.64	675
34.66	562.5
34.68	587.5
34.7	612.5
34.72	637.5
34.74	562.5
34.76	550
34.78	650
34.8	612.5
34.82	550
34.84	500
34.86	450
34.88	662.5
34.9	650
34.92	637.5
34.94	875
34.96	900
34.98	700
35	912.5
35.02	987.5
35.04	937.5
35.06	912.5
35.08	1050
35.1	562.5
35.12	887.5
35.14	787.5
35.16	862.5
35.18	550
35.2	650
35.22	500
35.24	650
35.26	550
35.28	487.5
35.3	412.5
35.32	550
35.34	350
35.36	325
35.38	362.5
35.4	350
35.42	275
35.44	450
35.46	400
35.48	337.5
35.5	500
35.52	325
35.54	350
35.56	375
35.58	337.5
35.6	225
35.62	425
35.64	337.5
35.66	362.5
35.68	387.5
35.7	387.5
35.72	325
35.74	375
35.76	337.5
35.78	350
35.8	325
35.82	412.5
35.84	437.5
35.86	362.5
35.88	450
35.9	262.5
35.92	337.5
35.94	262.5
35.96	400
35.98	312.5
36	400
36.02	362.5
36.04	362.5
36.06	375
36.08	300
36.1	387.5
36.12	525
36.14	450
36.16	350
36.18	312.5
36.2	462.5
36.22	462.5
36.24	262.5
36.26	325
36.28	300
36.3	387.5
36.32	262.5
36.34	350
36.36	400
36.38	325
36.4	562.5
36.42	450
36.44	562.5
36.46	662.5
36.48	425
36.5	550
36.52	812.5
36.54	925
36.56	1087.5
36.58	1287.5
36.6	1562.5
36.62	1425
36.64	1487.5
36.66	1400
36.68	1200
36.7	975
36.72	912.5
36.74	787.5
36.76	762.5
36.78	650
36.8	487.5
36.82	412.5
36.84	412.5
36.86	637.5
36.88	462.5
36.9	512.5
36.92	325
36.94	275
36.96	287.5
36.98	387.5
37	300
37.02	362.5
37.04	337.5
37.06	400
37.08	437.5
37.1	262.5
37.12	300
37.14	400
37.16	337.5
37.18	275
37.2	237.5
37.22	425
37.24	387.5
37.26	262.5
37.28	400
37.3	375
37.32	375
37.34	325
37.36	362.5
37.38	337.5
37.4	400
37.42	362.5
37.44	325
37.46	375
37.48	550
37.5	500
37.52	237.5
37.54	362.5
37.56	462.5
37.58	487.5
37.6	450
37.62	437.5
37.64	512.5
37.66	500
37.68	625
37.7	487.5
37.72	400
37.74	575
37.76	362.5
37.78	475
37.8	325
37.82	350
37.84	487.5
37.86	350
37.88	337.5
37.9	400
37.92	325
37.94	387.5
37.96	412.5
37.98	312.5
38	350
38.02	300
38.04	275
38.06	312.5
38.08	300
38.1	287.5
38.12	312.5
38.14	300
38.16	237.5
38.18	287.5
38.2	150
38.22	237.5
38.24	250
38.26	250
38.28	325
38.3	262.5
38.32	225
38.34	225
38.36	250
38.38	312.5
38.4	275
38.42	237.5
38.44	237.5
38.46	300
38.48	312.5
38.5	200
38.52	237.5
38.54	337.5
38.56	225
38.58	175
38.6	262.5
38.62	275
38.64	287.5
38.66	212.5
38.68	262.5
38.7	212.5
38.72	187.5
38.74	250
38.76	187.5
38.78	212.5
38.8	200
38.82	237.5
38.84	375
38.86	275
38.88	237.5
38.9	225
38.92	262.5
38.94	200
38.96	275
38.98	150
39	162.5
39.02	237.5
39.04	162.5
39.06	112.5
39.08	212.5
39.1	237.5
39.12	237.5
39.14	225
39.16	212.5
39.18	150
39.2	175
39.22	212.5
39.24	175
39.26	312.5
39.28	262.5
39.3	375
39.32	450
39.34	387.5
39.36	400
39.38	462.5
39.4	375
39.42	425
39.44	612.5
39.46	712.5
39.48	787.5
39.5	1125
39.52	1075
39.54	1037.5
39.56	1162.5
39.58	875
39.6	875
39.62	825
39.64	662.5
39.66	562.5
39.68	425
39.7	462.5
39.72	375
39.74	237.5
39.76	225
39.78	275
39.8	350
39.82	175
39.84	250
39.86	162.5
39.88	300
39.9	225
39.92	262.5
39.94	312.5
39.96	275
39.98	250
40	262.5
40.02	87.5
40.04	200
40.06	312.5
40.08	225
40.1	262.5
40.12	262.5
40.14	187.5
40.16	275
40.18	212.5
40.2	375
40.22	425
40.24	400
40.26	437.5
40.28	412.5
40.3	475
40.32	675
40.34	675
40.36	637.5
40.38	625
40.4	587.5
40.42	487.5
40.44	487.5
40.46	437.5
40.48	550
40.5	350
40.52	362.5
40.54	275
40.56	312.5
40.58	262.5
40.6	400
40.62	312.5
40.64	200
40.66	287.5
40.68	262.5
40.7	212.5
40.72	112.5
40.74	200
40.76	262.5
40.78	275
40.8	262.5
40.82	212.5
40.84	275
40.86	300
40.88	237.5
40.9	212.5
40.92	225
40.94	250
40.96	125
40.98	237.5
41	237.5
41.02	250
41.04	200
41.06	237.5
41.08	175
41.1	250
41.12	225
41.14	287.5
41.16	337.5
41.18	187.5
41.2	325
41.22	262.5
41.24	350
41.26	275
41.28	312.5
41.3	387.5
41.32	300
41.34	325
41.36	337.5
41.38	225
41.4	300
41.42	237.5
41.44	275
41.46	200
41.48	187.5
41.5	262.5
41.52	112.5
41.54	137.5
41.56	162.5
41.58	212.5
41.6	175
41.62	300
41.64	137.5
41.66	225
41.68	175
41.7	162.5
41.72	262.5
41.74	187.5
41.76	275
41.78	262.5
41.8	250
41.82	275
41.84	312.5
41.86	162.5
41.88	250
41.9	250
41.92	225
41.94	287.5
41.96	337.5
41.98	225
42	262.5
42.02	175
42.04	275
42.06	212.5
42.08	300
42.1	212.5
42.12	175
42.14	212.5
42.16	250
42.18	262.5
42.2	300
42.22	475
42.24	287.5
42.26	200
42.28	387.5
42.3	300
42.32	387.5
42.34	350
42.36	387.5
42.38	387.5
42.4	437.5
42.42	712.5
42.44	612.5
42.46	862.5
42.48	987.5
42.5	1100
42.52	1137.5
42.54	1100
42.56	1012.5
42.58	700
42.6	650
42.62	625
42.64	837.5
42.66	387.5
42.68	537.5
42.7	262.5
42.72	275
42.74	375
42.76	337.5
42.78	287.5
42.8	212.5
42.82	200
42.84	212.5
42.86	200
42.88	225
42.9	312.5
42.92	287.5
42.94	212.5
42.96	300
42.98	250
43	350
43.02	287.5
43.04	287.5
43.06	275
43.08	162.5
43.1	212.5
43.12	262.5
43.14	187.5
43.16	175
43.18	200
43.2	187.5
43.22	200
43.24	212.5
43.26	87.5
43.28	162.5
43.3	125
43.32	187.5
43.34	175
43.36	200
43.38	112.5
43.4	250
43.42	187.5
43.44	137.5
43.46	225
43.48	175
43.5	225
43.52	137.5
43.54	212.5
43.56	175
43.58	187.5
43.6	162.5
43.62	237.5
43.64	175
43.66	212.5
43.68	325
43.7	212.5
43.72	187.5
43.74	150
43.76	212.5
43.78	125
43.8	237.5
43.82	250
43.84	137.5
43.86	275
43.88	175
43.9	212.5
43.92	287.5
43.94	137.5
43.96	262.5
43.98	237.5
44	212.5
44.02	300
44.04	137.5
44.06	225
44.08	175
44.1	162.5
44.12	200
44.14	212.5
44.16	175
44.18	175
44.2	150
44.22	237.5
44.24	187.5
44.26	200
44.28	225
44.3	162.5
44.32	187.5
44.34	150
44.36	137.5
44.38	250
44.4	187.5
44.42	262.5
44.44	137.5
44.46	137.5
44.48	212.5
44.5	237.5
44.52	250
44.54	162.5
44.56	137.5
44.58	200
44.6	200
44.62	250
44.64	175
44.66	225
44.68	225
44.7	187.5
44.72	237.5
44.74	262.5
44.76	187.5
44.78	212.5
44.8	125
44.82	312.5
44.84	250
44.86	162.5
44.88	237.5
44.9	212.5
44.92	262.5
44.94	312.5
44.96	312.5
44.98	212.5
[truncated: 2,251 more rows]
